# Supplementary material for: Impaired auditory discrimination and auditory-motor integration in hyperfunctional voice disorders
Source: Sci Rep. 2021 Jun 23;11:13123. doi: 10.1038/s41598-021-92250-8 (PMC8222324; doi:10.1038/s41598-021-92250-8)
Supplement: Supplementary file 1 — Supplementary Information S1. [file 41598_2021_92250_MOESM1_ESM.xlsx]

## Sheet: Manuscript Information
Impaired Auditory Discrimination and Auditory-motor Integration in Hyperfunctional Voice Disorders
Authors
Defne Abur1,*, Austeja Subaciute2, Mara Kapsner-Smith3, Roxanne K. Segina1, Lauren F. Tracy1, J. Pieter Noordzij1,4, Cara E. Stepp1,2,4
Affiliations
1Department of Speech, Language, and Hearing Sciences; Boston University; Boston MA; 02215; USA.
2Department of Biomedical Engineering; Boston University; Boston MA; 02215; USA.
3Department of Speech and Hearing Sciences; University of Washington; Seattle, WA; 98195; USA.
4Department of Otolaryngology – Head and Neck Surgery, Boston University School of Medicine; Boston MA; 02118; USA.
*Correspondence: dabur@bu.edu

## Sheet: HVD Group Characteristics
Participant	Age	Sex	Gender	Singing Experience	Diagnosis	CAPE-V OS
HVD_S01	43	F	F	Singer	Vocal Hyperfunction	21.6524
HVD_S02	19	F	F	Singer	Vocal Hyperfunction	7
HVD_S03	36	F	F	Singer	Vocal Hyperfunction	7.6923
HVD_S04	27	F	F	Singer	Vocal Hyperfunction with presence of vocal nodules	25.7863
HVD_S05	36	F	F	Singer	Vocal Hyperfunction	12
HVD_S06	29	F	F	Singer	Vocal Hyperfunction with presence of vocal nodules	8
HVD_S07	28	F	F	Singer	Vocal Hyperfunction with presence of vocal nodules	11.6866
HVD_S08	21	F	F	Singer	Vocal Hyperfunction	0
HVD_S09	21	F	F	Singer	Vocal Hyperfunction	2.7037
HVD_S10	19	F	F	Singer	Vocal Hyperfunction with presence of vocal nodules	8
HVD_S11	22	F	F	Singer	Vocal Hyperfunction with presence of vocal nodules	8.5527
HVD_S12	19	F	F	Singer	Vocal Hyperfunction with presence of vocal nodules	15
HVD_S13	21	F	F	Singer	Vocal Hyperfunction	14.9658
HVD_S14	32	F	F	Singer	Vocal Hyperfunction	8
HVD_S15	19	F	F	Singer	Vocal Hyperfunction	4
HVD_S16	42	F	F	Singer	Vocal Hyperfunction with presence of vocal nodules	13
HVD_S17	26	F	F	Singer	Vocal Hyperfunction with presence of vocal nodules	4
HVD_S18	20	F	F	Singer	Vocal Hyperfunction with presence of vocal nodules	3.7037
HVD_S19	19	F	F	Singer	Vocal Hyperfunction	5
HVD_S20	20	F	F	Singer	Vocal Hyperfunction with presence of vocal fold swelling	7.9772
HVD_S21	30	F	F	Singer	Vocal Hyperfunction with presence of vocal fold polyp	4
HVD_S22	18	F	F	Singer	Vocal Hyperfunction	7.1225
HVD_S23	23	F	F	Singer	Vocal Hyperfunction with presence of vocal fold polyp	20.2279
HVD_S24	48	M	M	Singer	Vocal Hyperfunction with presence of vocal fold polyp	36.4672
HVD_S25	19	F	F	Singer	Vocal Hyperfunction	17.094
HVD_S26	20	F	F	Singer	Vocal Hyperfunction with presence of vocal nodules	4
HVD_S27	19	F	F	Singer	Vocal Hyperfunction with presence of vocal nodules	15
HVD_S28	31	F	F	Singer	Vocal Hyperfunction with presence of vocal nodules	6
HVD_S29	18	F	F	Singer	Vocal Hyperfunction with presence of vocal nodules	25.5185
HVD_NS01	66	F	F	NonSinger	Vocal Hyperfunction	9.1168
HVD_NS02	25	F	F	NonSinger	Vocal Hyperfunction	7
HVD_NS03	38	F	F	NonSinger	Vocal Hyperfunction	32.9031
HVD_NS04	29	F	F	NonSinger	Vocal Hyperfunction	0
HVD_NS05	35	F	F	NonSinger	Vocal Hyperfunction	13
HVD_NS06	32	F	F	NonSinger	Vocal Hyperfunction	32.9145
HVD_NS07	33	M	M	NonSinger	Vocal Hyperfunction	6
HVD_NS08	57	F	F	NonSinger	Vocal Hyperfunction	5.4074
HVD_NS09	60	F	F	NonSinger	Vocal Hyperfunction	12.2564
HVD_NS10	25	F	F	NonSinger	Vocal Hyperfunction	5.1282
HVD_NS11	41	F	F	NonSinger	Vocal Hyperfunction	12.8205
HVD_NS12	32	F	F	NonSinger	Vocal Hyperfunction	7
HVD_NS13	61	M	M	NonSinger	Vocal Hyperfunction	50.9972
HVD_NS14	57	F	F	NonSinger	Vocal Hyperfunction	4.2735
HVD_NS15	31	F	F	NonSinger	Vocal Hyperfunction with presence of vocal nodules	14.5299
HVD_NS16	44	F	F	NonSinger	Vocal Hyperfunction	5.9829
HVD_NS17	63	M	M	NonSinger	Vocal Hyperfunction	5
HVD_NS18	35	F	F	NonSinger	Vocal Hyperfunction	8.547
HVD_NS19	54	F	F	NonSinger	Vocal Hyperfunction	16.8091
HVD_NS20	30	M	M	NonSinger	Vocal Hyperfunction	5.8262
HVD_NS21	29	M	M	NonSinger	Vocal Hyperfunction	16
HVD_NS22	42	F	F	NonSinger	Vocal Hyperfunction with presence of vocal nodules	10
HVD_NS23	54	F	F	NonSinger	Vocal Hyperfunction with presence of unilateral vocal nodule	35.6125
HVD_NS24	41	F	F	NonSinger	Vocal Hyperfunction with presence of vocal fold scarring	13.8262
HVD_NS25	53	F	F	NonSinger	Vocal Hyperfunction	3.9886
HVD_NS26	67	F	F	NonSinger	Vocal Hyperfunction	49.2877
HVD_NS27	20	M	M	NonSinger	Vocal Hyperfunction	24.7863
HVD_NS28	24	F	F	NonSinger	Vocal Hyperfunction with presence of vocal nodules	12
HVD_NS29	27	F	F	NonSinger	Vocal Hyperfunction with presence of vocal nodules	9.6923
HVD_NS30	25	F	F	NonSinger	Vocal Hyperfunction with presence of vocal nodules	11.1168
HVD_NS31	23	F	F	NonSinger	Vocal Hyperfunction with presence of vocal fold swelling	10.5413
HVD_NS32	35	F	F	NonSinger	Vocal Hyperfunction with presence of vocal fold scarring	55.1425
HVD_NS33	49	M	M	NonSinger	Vocal Hyperfunction	8

## Sheet: Control Group Characteristics
Participant	Age	Sex	Gender	Singing Experience
CT_S01	22	F	F	Singer
CT_S02	31	F	F	Singer
CT_S03	24	F	F	Singer
CT_S04	21	F	F	Singer
CT_S05	20	F	F	Singer
CT_S06	19	F	F	Singer
CT_S07	36	F	F	Singer
CT_S08	23	F	F	Singer
CT_S09	21	F	F	Singer
CT_S10	20	F	F	Singer
CT_S11	24	F	F	Singer
CT_S12	28	F	F	Singer
CT_S13	32	F	F	Singer
CT_S14	22	F	F	Singer
CT_S15	21	F	F	Singer
CT_S16	20	F	F	Singer
CT_S17	20	F	F	Singer
CT_S18	20	F	F	Singer
CT_S19	31	F	F	Singer
CT_S20	22	F	F	Singer
CT_S21	21	F	F	Singer
CT_S22	21	M	M	Singer
CT_S23	30	F	F	Singer
CT_S24	23	F	F	Singer
CT_S25	18	F	F	Singer
CT_S26	23	F	F	Singer
CT_S27	21	F	F	Singer
CT_S28	19	F	F	Singer
CT_S29	26	F	F	Singer
CT_NS01	20	F	F	NonSinger
CT_NS02	27	F	F	NonSinger
CT_NS03	32	F	F	NonSinger
CT_NS04	50	M	M	NonSinger
CT_NS05	34	F	Genderqueer	NonSinger
CT_NS06	24	F	F	NonSinger
CT_NS07	48	F	F	NonSinger
CT_NS08	38	M	M	NonSinger
CT_NS09	25	F	F	NonSinger
CT_NS10	27	F	F	NonSinger
CT_NS11	31	F	F	NonSinger
CT_NS12	29	F	F	NonSinger
CT_NS13	25	F	F	NonSinger
CT_NS14	20	F	F	NonSinger
CT_NS15	26	F	F	NonSinger
CT_NS16	21	F	F	NonSinger
CT_NS17	19	F	F	NonSinger
CT_NS18	33	F	F	NonSinger
CT_NS19	20	F	F	NonSinger
CT_NS20	69	F	F	NonSinger
CT_NS21	58	F	F	NonSinger
CT_NS22	58	F	F	NonSinger
CT_NS23	34	M	M	NonSinger
CT_NS24	27	M	M	NonSinger
CT_NS25	28	M	M	NonSinger
CT_NS26	37	F	F	NonSinger
CT_NS27	64	M	M	NonSinger
CT_NS28	29	F	F	NonSinger
CT_NS29	23	M	M	NonSinger
CT_NS30	22	F	F	NonSinger
CT_NS31	20	F	F	NonSinger
CT_NS32	30	F	F	NonSinger
CT_NS33	35	F	F	NonSinger

## Sheet: Data - Discrimination
Participant	Singing Experience	Discrimination Threshold (cents)
CT_S01	Singer	17
CT_S02	Singer	27
CT_S03	Singer	4
CT_S04	Singer	27
CT_S05	Singer	24
CT_S06	Singer	25
CT_S07	Singer	28
CT_S08	Singer	12
CT_S09	Singer	16
CT_S10	Singer	43
CT_S11	Singer	14
CT_S12	Singer	24
CT_S13	Singer	22
CT_S14	Singer	30
CT_S15	Singer	34
CT_S16	Singer	14
CT_S17	Singer	33
CT_S18	Singer	29
CT_S19	Singer	54
CT_S20	Singer	42
CT_S21	Singer	23
CT_S22	Singer	10
CT_S23	Singer	26
CT_S24	Singer	26
CT_S25	Singer	16
CT_S26	Singer	46
CT_S27	Singer	17
CT_S28	Singer	25
CT_S29	Singer	22
CT_NS01	NonSinger	19
CT_NS02	NonSinger	21
CT_NS03	NonSinger	66
CT_NS04	NonSinger	29
CT_NS05	NonSinger	19
CT_NS06	NonSinger	38
CT_NS07	NonSinger	56
CT_NS08	NonSinger	23
CT_NS09	NonSinger	59
CT_NS10	NonSinger	24
CT_NS11	NonSinger	102
CT_NS12	NonSinger	32
CT_NS13	NonSinger	39
CT_NS14	NonSinger	36
CT_NS15	NonSinger	29
CT_NS16	NonSinger	16
CT_NS17	NonSinger	87
CT_NS18	NonSinger	14
CT_NS19	NonSinger	43
CT_NS20	NonSinger	88
CT_NS21	NonSinger	53
CT_NS22	NonSinger	30
CT_NS23	NonSinger	30
CT_NS24	NonSinger	37
CT_NS25	NonSinger	28
CT_NS26	NonSinger	56
CT_NS27	NonSinger	50
CT_NS28	NonSinger	49
CT_NS29	NonSinger	61
CT_NS30	NonSinger	76
CT_NS31	NonSinger	48
CT_NS32	NonSinger	30
CT_NS33	NonSinger	45
HVD_S01	Singer	50
HVD_S02	Singer	25
HVD_S03	Singer	38
HVD_S04	Singer	28
HVD_S05	Singer	46
HVD_S06	Singer	39
HVD_S07	Singer	24
HVD_S08	Singer	36
HVD_S09	Singer	24
HVD_S10	Singer	44
HVD_S11	Singer	23
HVD_S12	Singer	23
HVD_S13	Singer	23
HVD_S14	Singer	32
HVD_S15	Singer	30
HVD_S16	Singer	55
HVD_S17	Singer	32
HVD_S18	Singer	5
HVD_S19	Singer	50
HVD_S20	Singer	15
HVD_S21	Singer	40
HVD_S22	Singer	21
HVD_S23	Singer	16
HVD_S24	Singer	51
HVD_S25	Singer	16
HVD_S26	Singer	32
HVD_S27	Singer	19
HVD_S28	Singer	60
HVD_S29	Singer	13
HVD_NS01	NonSinger	148
HVD_NS02	NonSinger	90
HVD_NS03	NonSinger	154
HVD_NS04	NonSinger	34
HVD_NS05	NonSinger	26
HVD_NS06	NonSinger	102
HVD_NS07	NonSinger	13
HVD_NS08	NonSinger	77
HVD_NS09	NonSinger	26
HVD_NS10	NonSinger	34
HVD_NS11	NonSinger	28
HVD_NS12	NonSinger	62
HVD_NS13	NonSinger	83
HVD_NS14	NonSinger	14
HVD_NS15	NonSinger	62
HVD_NS16	NonSinger	84
HVD_NS17	NonSinger	39
HVD_NS18	NonSinger	39
HVD_NS19	NonSinger	128
HVD_NS20	NonSinger	58
HVD_NS21	NonSinger	26
HVD_NS22	NonSinger	25
HVD_NS23	NonSinger	61
HVD_NS24	NonSinger	70
HVD_NS25	NonSinger	113
HVD_NS26	NonSinger	32
HVD_NS27	NonSinger	55
HVD_NS28	NonSinger	35
HVD_NS29	NonSinger	32
HVD_NS30	NonSinger	32
HVD_NS31	NonSinger	49
HVD_NS32	NonSinger	74
HVD_NS33	NonSinger	68

## Sheet: Data - Reflexive Responses
Participant	Singing Experience	Mean Shift-up Response (additive inverse in cents)	Mean Shift-down Response (in cents)
CT_S01	Singer	7.9714	7.74618
CT_S02	Singer	16.1639	33.1143
CT_S03	Singer	10.853	13.8564
CT_S04	Singer	11.8762	-2.5787
CT_S05	Singer	10.5326	5.70113
CT_S06	Singer	9.02679	12.9915
CT_S07	Singer	35.6954	49.7734
CT_S08	Singer	41.0558	9.20508
CT_S09	Singer	12.9826	19.7064
CT_S10	Singer	7.80807	9.6617
CT_S11	Singer	49.7642	51.9343
CT_S12	Singer	14.3916	11.3188
CT_S13	Singer	18.5579	31.0933
CT_S14	Singer	7.78185	4.8906
CT_S15	Singer	28.0906	10.9915
CT_S16	Singer	8.24423	7.94032
CT_S17	Singer	4.51784	16.9709
CT_S18	Singer	-0.904801	50.9453
CT_S19	Singer	1.44884	6.23297
CT_S20	Singer	16.8431	23.06
CT_S21	Singer	16.6113	20.1371
CT_S22	Singer	14.1093	19.6889
CT_S23	Singer	12.5601	5.19226
CT_S24	Singer	1.4992	21.2967
CT_S25	Singer	1.60305	9.26388
CT_S26	Singer	9.44637	28.8485
CT_S27	Singer	8.92983	29.8953
CT_S28	Singer	13.1124	18.3198
CT_S29	Singer	16.5428	-0.436728
CT_NS01	NonSinger	8.45459	10.7872
CT_NS02	NonSinger	6.80721	19.9005
CT_NS03	NonSinger	17.2422	17.9848
CT_NS04	NonSinger	2.38405	6.91841
CT_NS05	NonSinger	4.01385	15.6899
CT_NS06	NonSinger	5.36224	1.36368
CT_NS07	NonSinger	24.3608	21.5795
CT_NS08	NonSinger	10.9017	13.3766
CT_NS09	NonSinger	9.91441	13.0344
CT_NS10	NonSinger	18.5447	8.12971
CT_NS11	NonSinger	10.4462	13.2687
CT_NS12	NonSinger	7.55451	8.32221
CT_NS13	NonSinger	11.2126	53.1355
CT_NS14	NonSinger	9.3864	28.5222
CT_NS15	NonSinger	8.28259	-5.37957
CT_NS16	NonSinger	2.23129	10.0768
CT_NS17	NonSinger	8.78192	16.1296
CT_NS18	NonSinger	49.0415	51.9343
CT_NS19	NonSinger	2.2209	27.1653
CT_NS20	NonSinger	34.2112	12.7587
CT_NS21	NonSinger	26.9088	45.8424
CT_NS22	NonSinger	13.0689	24.7907
CT_NS23	NonSinger	14.824	54.034
CT_NS24	NonSinger	6.71327	28.312
CT_NS25	NonSinger	2.74086	2.3229
CT_NS26	NonSinger	6.86145	12.4724
CT_NS27	NonSinger	18.3214	40.2698
CT_NS28	NonSinger	-16.8677	46.6025
CT_NS29	NonSinger	9.13624	4.9061
CT_NS30	NonSinger	24.4228	60.5489
CT_NS31	NonSinger	11.2323	42.4991
CT_NS32	NonSinger	-1.87734	24.2265
CT_NS33	NonSinger	28.3395	46.9423
HVD_S01	Singer	27.4766	26.1625
HVD_S02	Singer	7.46648	13.42
HVD_S03	Singer	17.683	34.4639
HVD_S04	Singer	9.32344	5.22817
HVD_S05	Singer	3.20345	25.0101
HVD_S06	Singer	12.1834	7.92275
HVD_S07	Singer	23.5366	28.0603
HVD_S08	Singer	5.29831	4.59479
HVD_S09	Singer	5.73545	-3.53294
HVD_S10	Singer	3.06025	-2.78425
HVD_S11	Singer	8.14039	10.6586
HVD_S12	Singer	8.7875	18.6964
HVD_S13	Singer	22.9059	14.7953
HVD_S14	Singer	16.6745	21.0295
HVD_S15	Singer	8.54344	11.0763
HVD_S16	Singer	17.3201	1.29249
HVD_S17	Singer	39.8112	33.8112
HVD_S18	Singer	30.6082	23.5276
HVD_S19	Singer	17.9564	36.1696
HVD_S20	Singer	26.5903	25.2108
HVD_S21	Singer	43.2047	43.867
HVD_S22	Singer	10.9	17.122
HVD_S23	Singer	12.1738	27.1582
HVD_S24	Singer	24.6475	45.1833
HVD_S25	Singer	19.9663	12.6592
HVD_S26	Singer	41.7375	33.2996
HVD_S27	Singer	31.6033	19.1487
HVD_S28	Singer	19.3322	42.5407
HVD_S29	Singer	14.668	4.42159
HVD_NS01	NonSinger	31.5424	29.8537
HVD_NS02	NonSinger	21.8636	6.14477
HVD_NS03	NonSinger	7.12712	9.07447
HVD_NS04	NonSinger	17.0483	27.4322
HVD_NS05	NonSinger	23.1961	12.9631
HVD_NS06	NonSinger	0.478026	12.214
HVD_NS07	NonSinger	6.46147	15.656
HVD_NS08	NonSinger	6.7471	1.24628
HVD_NS09	NonSinger	26.7193	10.7835
HVD_NS10	NonSinger	2.36886	24.7136
HVD_NS11	NonSinger	6.6075	24.703
HVD_NS12	NonSinger	21.4781	47.284
HVD_NS13	NonSinger	28.5536	31.703
HVD_NS14	NonSinger	1.93717	35.1606
HVD_NS15	NonSinger	19.5635	53.4668
HVD_NS16	NonSinger	26.4601	27.1695
HVD_NS17	NonSinger	5.46892	8.79582
HVD_NS18	NonSinger	-8.99334	19.9457
HVD_NS19	NonSinger	21.5262	19.7608
HVD_NS20	NonSinger	26.4261	30.3279
HVD_NS21	NonSinger	-0.975636	21.1685
HVD_NS22	NonSinger	12.4681	20.9505
HVD_NS23	NonSinger	-0.298014	19.372
HVD_NS24	NonSinger	31.4247	22.689
HVD_NS25	NonSinger	-4.42954	16.6377
HVD_NS26	NonSinger	33.3766	20.6049
HVD_NS27	NonSinger	11.0557	9.12904
HVD_NS28	NonSinger	12.5759	19.2351
HVD_NS29	NonSinger	18.5753	49.6479
HVD_NS30	NonSinger	5.14029	3.96576
HVD_NS31	NonSinger	8.37978	12.9981
HVD_NS32	NonSinger	1.84683	28.9648
HVD_NS33	NonSinger	11.7261	9.45032

## Sheet: Data - Adaptive Responses
Participant	Singing Experience	Mean Shift-up Response (additive inverse in semitones)	Mean Shift-down Response (in semitones)	Adaptive response type
CT_S01	Singer	96.4462	64.8539	Typical
CT_S02	Singer	37.6928	159.738	AtypDn
CT_S03	Singer	28.1827	69.0107	Typical
CT_S04	Singer	93.8824	86.8037	Typical
CT_S05	Singer	84.2686	64.4387	Typical
CT_S06	Singer	104.843	89.6885	Typical
CT_S07	Singer	45.0415	68.8701	Typical
CT_S08	Singer	125.387	30.7497	Typical
CT_S09	Singer	95.8573	24.042	Typical
CT_S10	Singer	32.6321	145.756	Typical
CT_S11	Singer	96.2032	93.6715	Typical
CT_S12	Singer	76.2749	103.652	Typical
CT_S13	Singer	123.111	144.713	Typical
CT_S14	Singer	-29.6571	148.413	Typical
CT_S15	Singer	114.881	115.223	Typical
CT_S16	Singer	147.977	3.26666	Typical
CT_S17	Singer	99.5826	132.788	Typical
CT_S18	Singer	-46.0814	12.8715	Typical
CT_S19	Singer	20.1163	45.1339	Typical
CT_S20	Singer	174.978	-44.9682	Typical
CT_S21	Singer	17.7268	93.3848	Typical
CT_S22	Singer	135.778	15.2251	Typical
CT_S23	Singer	50.7108	12.3105	Typical
CT_S24	Singer	56.7806	49.9225	Typical
CT_S25	Singer	57.1037	8.61033	Typical
CT_S26	Singer	126.538	-7.67802	Typical
CT_S27	Singer	89.1761	64.8296	Typical
CT_S28	Singer	62.4555	76.8209	Typical
CT_S29	Singer	49.1639	102.436	Typical
CT_NS01	NonSinger	25.872	71.992	Typical
CT_NS02	NonSinger	34.1782	32.4144	Typical
CT_NS03	NonSinger	58.1122	41.1611	Typical
CT_NS04	NonSinger	-23.4813	12.0653	Typical
CT_NS05	NonSinger	82.2857	42.7316	Typical
CT_NS06	NonSinger	-24.2544	-14.9762	Typical
CT_NS07	NonSinger	216.197	-119.8	AtypBoth
CT_NS08	NonSinger	10.56	73.72	Typical
CT_NS09	NonSinger	16.1231	-63.0271	AtypDn
CT_NS10	NonSinger	-150.269	91.764	AtypUp
CT_NS11	NonSinger	174.566	-66.2542	AtypDn
CT_NS12	NonSinger	42.4231	29.6606	Typical
CT_NS13	NonSinger	-30.5419	31.3541	Typical
CT_NS14	NonSinger	69.6629	33.1518	Typical
CT_NS15	NonSinger	60.8438	26.0577	Typical
CT_NS16	NonSinger	185.347	-50.5188	AtypUp
CT_NS17	NonSinger	-6.66273	21.8515	Typical
CT_NS18	NonSinger	-20.5163	170.077	AtypDn
CT_NS19	NonSinger	70.328	138.429	Typical
CT_NS20	NonSinger	-5.92727	82.8356	Typical
CT_NS21	NonSinger	102.729	66.3997	Typical
CT_NS22	NonSinger	82.8702	-7.59658	Typical
CT_NS23	NonSinger	10.9816	61.3913	AtypBoth
CT_NS24	NonSinger	70.2574	24.682	Typical
CT_NS25	NonSinger	52.8557	77.6442	Typical
CT_NS26	NonSinger	-93.2897	53.0465	AtypUp
CT_NS27	NonSinger	70.1782	29.825	Typical
CT_NS28	NonSinger	-1.59957	113.496	Typical
CT_NS29	NonSinger	114.332	51.2666	Typical
CT_NS30	NonSinger	183.891	20.6785	Typical
CT_NS31	NonSinger	12.3311	83.83	Typical
CT_NS32	NonSinger	14.5743	64.1397	Typical
CT_NS33	NonSinger	271.944	-139.512	AtypUp
HVD_S01	Singer	15.9908	-42.414	Typical
HVD_S02	Singer	98.137	12.5555	Typical
HVD_S03	Singer	-7.18957	80.1655	Typical
HVD_S04	Singer	111.416	-4.50758	Typical
HVD_S05	Singer	94.1029	-9.647	Typical
HVD_S06	Singer	-37.4415	171.451	AtypDn
HVD_S07	Singer	32.733	61.3477	Typical
HVD_S08	Singer	81.9926	66.9451	Typical
HVD_S09	Singer	35.7984	103.497	Typical
HVD_S10	Singer	39.6218	20.3159	Typical
HVD_S11	Singer	-34.3416	131.633	Typical
HVD_S12	Singer	43.5937	60.643	Typical
HVD_S13	Singer	333.672	-17.2693	AtypUp
HVD_S14	Singer	50.2033	69.7718	Typical
HVD_S15	Singer	43.5284	53.8829	Typical
HVD_S16	Singer	-138.986	144.872	AtypUp
HVD_S17	Singer	11.4664	166.917	AtypDn
HVD_S18	Singer	108.422	28.7852	Typical
HVD_S19	Singer	195.587	67.6936	AtypUp
HVD_S20	Singer	218.556	-52.8843	AtypBoth
HVD_S21	Singer	109.948	96.4492	Typical
HVD_S22	Singer	89.6081	5.20687	Typical
HVD_S23	Singer	83.9348	51.8726	Typical
HVD_S24	Singer	88.1844	208.835	AtypDn
HVD_S25	Singer	166.97	43.1225	Typical
HVD_S26	Singer	106.808	112.079	Typical
HVD_S27	Singer	69.8366	122.162	Typical
HVD_S28	Singer	-59.0906	46.0533	AtypUp
HVD_S29	Singer	103.384	79.1014	Typical
HVD_NS01	NonSinger	59.6939	156.792	AtypBoth
HVD_NS02	NonSinger	-159.224	224.413	AtypDn
HVD_NS03	NonSinger	-306.206	-165.851	AtypBoth
HVD_NS04	NonSinger	-27.5167	145.442	Typical
HVD_NS05	NonSinger	-52.9236	16.8828	Typical
HVD_NS06	NonSinger	-94.1216	-99.1074	AtypDn
HVD_NS07	NonSinger	-204.933	-31.3555	AtypUp
HVD_NS08	NonSinger	-179.595	12.8127	Typical
HVD_NS09	NonSinger	-34.1612	105.151	Typical
HVD_NS10	NonSinger	-139.294	45.2353	Typical
HVD_NS11	NonSinger	-62.5912	184.458	AtypDn
HVD_NS12	NonSinger	-135.058	-19.0708	Typical
HVD_NS13	NonSinger	-81.2119	29.7062	Typical
HVD_NS14	NonSinger	-112.969	-132.857	AtypDn
HVD_NS15	NonSinger	-111.231	98.6195	Typical
HVD_NS16	NonSinger	-42.1484	-87.6313	AtypDn
HVD_NS17	NonSinger	-23.148	52.1647	Typical
HVD_NS18	NonSinger	-31.9429	64.4437	Typical
HVD_NS19	NonSinger	132.837	179.049	AtypBoth
HVD_NS20	NonSinger	-172.91	-77.8071	AtypDn
HVD_NS21	NonSinger	-64.4441	-35.477	Typical
HVD_NS22	NonSinger	3.42529	163.61	AtypDn
HVD_NS23	NonSinger	-112.109	-117.505	AtypDn
HVD_NS24	NonSinger	-19.45	85.0052	Typical
HVD_NS25	NonSinger	-196.676	-96.6945	AtypBoth
HVD_NS26	NonSinger	56.334	92.5171	AtypUp
HVD_NS27	NonSinger	-36.8782	31.0853	Typical
HVD_NS28	NonSinger	-35.6996	-72.4256	AtypDn
HVD_NS29	NonSinger	-87.0514	-83.1271	AtypDn
HVD_NS30	NonSinger	-131.687	27.6914	Typical
HVD_NS31	NonSinger	15.7655	92.8322	Typical
HVD_NS32	NonSinger	-49.0136	57.6208	Typical
HVD_NS33	NonSinger	-92.5383	39.1965	Typical
